# Supplementary material for: Genomic Characterization of Mobile Genetic Elements Associated with Multidrug-Resistant Acinetobacter Non-baumannii Species from Southern Thailand
Source: Antibiotics (Basel). 2024 Feb 2;13(2):149. doi: 10.3390/antibiotics13020149 (PMC10886146; doi:10.3390/antibiotics13020149)
Supplement: Supplementary file 1 [file antibiotics-13-00149-s001.zip]

Archive with 1 entries (1 files):
- antibiotics-2813194-supplementary.pdf
